# Supplementary material for: Segregation between breeds and local breed proportions in genetic and genomic models for crossbreds
Source: Genet Sel Evol. 2023 Jul 5;55:45. doi: 10.1186/s12711-023-00810-5 (PMC10320957; doi:10.1186/s12711-023-00810-5)
Supplement: Supplementary file 1 — Additional file 1. It contains the QMSim instruction file for the simulation in Example II. [file 12711_2023_810_MOESM1_ESM.txt]

/*******************************
** Global parameters **
*******************************/
title = "Qsim_rot1";
//nthread = 10;
nrep = 1;                      //Number of replicates
h2 = 0.3;                      //Heritability
qtlh2 = 0.3;                  //QTL heritability
phvar = 1.0;                   //Phenotypic varian
/*******************************
** Historical population **
*******************************/
begin_hp;
  hg_size = 2000 [0] 2000 [1000];    //Size of the historical generations
//  nmlhg = 500;
end_hp;
/*******************************
** Populations **
*******************************/
begin_pop = "A";
  begin_founder;
    male [n = 20, pop = "hp", select = rnd];
    female [n = 20, pop = "hp", select = rnd];
  end_founder;
  ls = 5;                                 //Litter size
  pmp = 0.5;                         //Proportion of male progeny
  ng = 40;                                //Number of generations
  md = rnd;                     //Mating design
  sr = 1 0.0;
  dr = 1 0.2 [1] 1 0.0 [11];
  sd = rnd;                   //Selection design
  cd = rnd;
  begin_popoutput;
    data /gen 38 39 40;
    genotype /gen 38 39 40;
    stat;
	allele_freq /gen 38 39 40; 
  end_popoutput;
end_pop;

begin_pop = "B";
  begin_founder;
    male [n = 20, pop = "hp", select = rnd];
    female [n = 20, pop = "hp", select = rnd];
  end_founder;
  ls = 5;                                 //Litter size
  pmp = 0.5;                         //Proportion of male progeny
  ng = 40;                                //Number of generations
  md = rnd;                     //Mating design
  sr = 1 0.0;
  dr = 1 0.2 [1] 1 0.0 [11];
  sd = rnd;                   //Selection design
  cd = rnd;
  begin_popoutput;
    data /gen 38 39 40;
    genotype /gen 38 39 40;
    stat;
	allele_freq /gen 38 39 40; 
  end_popoutput;
end_pop;

begin_pop = "C";
  begin_founder;
    male [n = 20, pop = "hp", select = rnd];
    female [n = 20, pop = "hp", select = rnd];
  end_founder;
  ls = 5;                                 //Litter size
  pmp = 0.5;                         //Proportion of male progeny
  ng = 40;                                //Number of generations
  md = rnd;                     //Mating design
  sr = 1 0.0;                    //Discrete generations, no population increase
  dr = 1 0.2 [1] 1 0.0 [11];     //Increase female population to 60
  sd = rnd;                   //Selection design
  cd = rnd;
  begin_popoutput;
    data /gen 38 39 40;
    genotype /gen 38 39 40;
    stat;
	allele_freq /gen 38 39 40; 
  end_popoutput;
end_pop;


begin_pop = "AB";
  begin_founder;
    male [n = 20, pop = "A", gen=39, select = rnd];
    female [n = 60, pop = "B",gen=39, select = rnd];
  end_founder;
  ls = 5;                                 //Litter size
  pmp = 0.5;                         //Proportion of male progeny
  ng = 1;                                //Number of generations
  md = rnd;                     //Mating design
  sr = 1 0.0;                   //Discrete generations, no increase
  dr = 1 0.0;                  //Discrete generations, no increase
  sd = rnd;                   //Selection design
  cd = rnd;                   //Random culling
  begin_popoutput;
    data /gen 1;
    genotype /gen 1;
    stat;
  end_popoutput;
end_pop;

begin_pop = "D";
  begin_founder;
    male [n = 20, pop = "C", gen=40, select = rnd];
    female [n = 100, pop = "AB",gen=1, select = rnd];
  end_founder;
  ls = 5;                                 //Litter size
  pmp = 0.5;                         //Proportion of male progeny
  ng = 3;                                //Number of generations
  md = rnd;                     //Mating design
  sr = 1 0.0;                   //Discrete generations, no increase
  dr = 1 0.0;                  //Discrete generations, no increase
  sd = rnd;                   //Selection design
  cd = rnd;                   //Random culling
  begin_popoutput;
    data /gen 1 2 3;
    genotype /gen 1 2 3;
    stat;
  end_popoutput;
end_pop;


/*******************************
** Genome **
*******************************/

begin_genome;
  begin_chr = 10;
    chrlen = 50;        //Chromosome length
    nmloci = 1000;      //Number of markers
    mpos = even;        //Marker positions
    nma = all 2;        //Number of marker alleles
    maf = rnd;          //Marker allele frequencies
    nqloci = 50;        //Number of QTL
    qpos = rnd;         //QTL positions
    nqa = all 2;        //Number of QTL alleles
    qaf = rnd;          //QTL allele frequencies
    qae = rndg 0.5;     //QTL allele effects
  end_chr;
end_genome;
/*******************************
** Output options **
*******************************/
begin_output;
  allele_effect;
end_output;
