# Supplementary material for: Segregation between breeds and local breed proportions in genetic and genomic models for crossbreds
Source: Genet Sel Evol. 2023 Jul 5;55:45. doi: 10.1186/s12711-023-00810-5 (PMC10320957; doi:10.1186/s12711-023-00810-5)
Supplement: Supplementary file 2 — Additional file 2. It contains the Julia code for the construction and inversion of the relationship matrices used in Example II. [file 12711_2023_810_MOESM2_ESM.txt]

#####Julia code
#####Example II
#####for BS/LBP paper 

using LinearAlgebra, Statistics, DelimitedFiles

##############Population A

#Make the partial genomic relationship for population A

nsnp=7375   #number of included SNPs
nind=1500    #number of individuals
af=readdlm("pop_af.txt");                 #Reading population specific allele frequencies from file
P=af[:,1];                                 #First coloumn of the file has the AF for pop A

#Read gene content originating in population A
gA=readdlm("gc_A.txt");
#Read the BOA information, counting alleles from population A
tA=readdlm("t_A.txt");

#Vector of ones
einn=ones(nind,1);
 
#Pm is a matrix with allele frequencies
Pm=einn*P';

#Element-wise multiplication to get allele frequencies times the number of alleles from pop A
Sc=Pm .*tA;

#Sum of 2pq, for scaling the G matrix
pq2=2 .*sum(P .*(1 .-P));

#Making the G matrix
G=(gA-Sc)*(gA-Sc)' ./pq2;

#Adding a small value to the diagonal
G=G+I*0.0001;

#Get the invers
Ginv=inv(G);

#Output the inverse in the format DMU reads
outfile = "inv_gA.txt";
f = open(outfile, "w");

println(f,0," ",0," ",logdet(G))

for i in 1:1:nind
  for j in 1:i
      println(f,i," ",j," ",Ginv[i,j])
  end
end;
close(f)

#######Population B

gB=readdlm("gc_B.txt");
tB=readdlm("t_B.txt");


P=af[:,2];
Pm=einn*P';

Sc=Pm .*tB;

pq2=2 .*sum(P .*(1 .-P));

G=(gB-Sc)*(gB-Sc)' ./pq2;
G=G+I*0.0001;
Ginv=inv(G);
 
outfile = "inv_gB.txt";
f = open(outfile, "w");

println(f,0," ",0," ",logdet(G))

for i in 1:1:nind
  for j in 1:i
      println(f,i," ",j," ",Ginv[i,j])
  end
end;
close(f)


#######Population C

gC=readdlm("gc_C.txt");
tC=readdlm("t_C.txt");

P=af[:,3];
Pm=einn*P';

Sc=Pm .*tC;

pq2=2 .*sum(P .*(1 .-P));

G=(gC-Sc)*(gC-Sc)' ./pq2;
G=G+I*0.0001;
Ginv=inv(G);
 
outfile = "inv_gC.txt";
f = open(outfile, "w");

println(f,0," ",0," ",logdet(G))

for i in 1:1:nind
  for j in 1:i
      println(f,i," ",j," ",Ginv[i,j])
  end
end;
close(f)

####Make the LBP matrix

bp=readdlm("bp.txt");               #Read breed proportions from file
P=bp[:,1] .*2;


onev=ones(nsnp,1);

Za=tA .-P*onev';


## Now for breed B

P=bp[:,2]*2;
Zb=tB .-P*onev';

#Then combining the Z matrices
Zab=vcat(Za,Zb);

Qab=Zab*Zab' ./nsnp;    #Making Q matrix

Qstar=Qab+I*0.0001;

Qinv=inv(Qstar);
 
nind2=2*nind;
 
outfile = "inv_qAB.txt";
f = open(outfile, "w");

println(f,0," ",0," ",logdet(Qstar))

for i in 1:1:nind2
  for j in 1:i
      println(f,i," ",j," ",Qinv[i,j])
  end
end;
close(f)
